# Supplementary material for: Unveiling the Antiviral Efficacy of Forskolin: A Multifaceted In Vitro and In Silico Approach
Source: Molecules. 2024 Feb 3;29(3):704. doi: 10.3390/molecules29030704 (PMC10856047; doi:10.3390/molecules29030704)
Supplement: Supplementary file 1 [file molecules-29-00704-s001.zip]

Archive with 1 entries (1 files):
- molecules-2831433-supplementary.pdf
